# Supplementary material for: Structural Relationships between Highly Conserved Elements and Genes in Vertebrate Genomes
Source: PLoS One. 2008 Nov 14;3(11):e3727. doi: 10.1371/journal.pone.0003727 (PMC2579482; doi:10.1371/journal.pone.0003727)
Supplement: Supplemental Results S1 — HGLBs in the human genome (hg18) (0.03 MB TXT) [file pone.0003727.s002.txt]

HGLB.1	chr1:1277934-19511227
HCE(s)
	chr1:18967913-18968117
Gene(s)
	ENST00000062038
	ENST00000235835
	ENST00000288796
	ENST00000309212

HGLB.2	chr1:9019593-19409333
HCE(s)
	chr1:10646649-10646817
	chr1:10661240-10661580
	chr1:10673751-10673976
	chr1:10700070-10700173
	chr1:10703924-10704151
	chr1:10708037-10708268
	chr1:10716972-10717296
	chr1:10774404-10774620
Gene(s)
	ENST00000248008
	ENST00000251544
	ENST00000251547
	ENST00000270684
	ENST00000270774
	ENST00000319254
	ENST00000344008
	ENST00000354287

HGLB.3	chr1:24614879-26017300
HCE(s)
	chr1:24846078-24846293
	chr1:24847047-24847282
Gene(s)
	ENST00000003912
	ENST00000236261
	ENST00000307218
	ENST00000323848
	ENST00000361547

HGLB.4	chr1:25266562-32888772
HCE(s)
	chr1:25266562-25266721
	chr1:25289174-25289226
Gene(s)
	ENST00000236273
	ENST00000291370
	ENST00000313678

HGLB.5	chr1:26099179-26981185
HCE(s)
	chr1:26922900-26923123
	chr1:26981080-26981185
Gene(s)
	ENST00000236291
	ENST00000335774

HGLB.6	chr1:50415329-51583282
HCE(s)
	chr1:50415329-50415458
	chr1:50435651-50435758
	chr1:50808364-50808607
	chr1:50816232-50816457
	chr1:50821899-50822006
Gene(s)
	ENST00000262675
	ENST00000331801

HGLB.7	chr1:62674913-63238011
HCE(s)
	chr1:63167214-63167517
	chr1:63179859-63179968
	chr1:63236221-63236439
	chr1:63237293-63238011
Gene(s)
	ENST00000339950

HGLB.8	chr1:63114997-66982645
HCE(s)
	chr1:63114997-63115153
	chr1:63120601-63120729
	chr1:63136248-63136387
	chr1:63142227-63142877
	chr1:63238431-63238589
	chr1:63310845-63311237
	chr1:63312583-63312649
	chr1:63326430-63326543
	chr1:63328164-63328231
	chr1:63372460-63372666
	chr1:63372746-63372810
	chr1:63381058-63381203
	chr1:63438201-63438252
	chr1:63438285-63438550
Gene(s)
	ENST00000237247
	ENST00000294419
	ENST00000294423
	ENST00000294428
	ENST00000349533

HGLB.9	chr1:162290158-191487679
HCE(s)
	chr1:162290158-162290614
	chr1:162556665-162556859
Gene(s)
	ENST00000235391
	ENST00000256767
	ENST00000263525
	ENST00000336646

HGLB.10	chr1:163779867-170380385
HCE(s)
	chr1:170380312-170380385
Gene(s)
	ENST00000294818

HGLB.11	chr1:177601477-198484575
HCE(s)
	chr1:195853871-195853966
	chr1:196164725-196164870
	chr1:196482091-196482284
	chr1:196482317-196482493
	chr1:198355048-198355148
	chr1:198387151-198387213
	chr1:198483453-198483693
	chr1:198484485-198484575
Gene(s)
	ENST00000360322

HGLB.12	chr1:213862858-245161288
HCE(s)
	chr1:214361458-214361712
	chr1:214423694-214423778
	chr1:214743299-214743439
	chr1:214758080-214758332
	chr1:214761778-214761906
	chr1:214773779-214773896
Gene(s)
	ENST00000271981
	ENST00000283201
	ENST00000307340

HGLB.13	chr10:11246998-11416363
HCE(s)
	chr10:11299362-11299482
	chr10:11348592-11348707
Gene(s)
	ENST00000354440

HGLB.14	chr10:15293647-15942525
HCE(s)
	chr10:15864153-15864255
	chr10:15920219-15920358
Gene(s)
	ENST00000277632
	ENST00000344513

HGLB.15	chr10:48045794-85991197
HCE(s)
	chr10:50242308-50242576
	chr10:50266562-50266863
	chr10:50267158-50267479
	chr10:50267946-50268126
Gene(s)
	ENST00000224605
	ENST00000277778
	ENST00000298420
	ENST00000359010

HGLB.16	chr10:75551522-79356290
HCE(s)
	chr10:76668868-76669095
	chr10:76692146-76692332
	chr10:76724621-76724861
	chr10:76725200-76725617
	chr10:76831540-76831639
	chr10:76834910-76835176
	chr10:76938255-76938446
	chr10:76969045-76969127
	chr10:76972774-76972981
	chr10:77027566-77027840
	chr10:77028964-77029128
	chr10:77043569-77043707
	chr10:77043734-77043784
	chr10:77044068-77044219
	chr10:77053501-77053839
	chr10:77059319-77059588
	chr10:77069491-77069838
	chr10:77075941-77076024
	chr10:77076304-77076641
	chr10:77090596-77090760
	chr10:77133257-77133374
	chr10:77140221-77140307
	chr10:77142254-77142460
	chr10:77165947-77166205
	chr10:77166280-77166415
	chr10:77169121-77169613
	chr10:77189365-77189526
	chr10:77194307-77194574
	chr10:77233836-77234091
	chr10:77268833-77268918
	chr10:77268958-77269127
	chr10:77274070-77274268
	chr10:77274357-77274419
	chr10:77281314-77281660
	chr10:77292801-77293050
	chr10:77336917-77337254
	chr10:77353808-77354479
	chr10:77367524-77367816
	chr10:77368346-77368704
	chr10:77378591-77378673
	chr10:77382002-77382170
	chr10:77387197-77387416
	chr10:77396954-77397529
	chr10:77424544-77424695
	chr10:77543733-77544097
	chr10:77660537-77660884
	chr10:77681767-77681883
	chr10:77711791-77712517
	chr10:77732803-77732969
	chr10:77859010-77859270
	chr10:78299339-78299442
	chr10:78343601-78343709
	chr10:78346961-78347070
	chr10:78384201-78384317
	chr10:78397684-78397814
	chr10:78399264-78399344
	chr10:78399442-78399602
	chr10:78455205-78455260
Gene(s)
	ENST00000308111
	ENST00000320511
	ENST00000330581
	ENST00000344036

HGLB.17	chr10:98270423-119546938
HCE(s)
	chr10:102437364-102438006
	chr10:102456772-102456964
	chr10:102463449-102463593
	chr10:102465561-102465845
	chr10:102499424-102499634
	chr10:102557780-102558064
	chr10:102558106-102558180
	chr10:102560976-102561101
	chr10:102577216-102577396
	chr10:102586112-102586244
	chr10:102586306-102586395
	chr10:102604030-102604150
	chr10:119292108-119292285
	chr10:119298933-119299054
	chr10:119299705-119300047
	chr10:119482380-119482648
	chr10:119546865-119546938
Gene(s)
	ENST00000278062
	ENST00000281244
	ENST00000318222
	ENST00000320706
	ENST00000338595
	ENST00000339364
	ENST00000343737
	ENST00000356252
	ENST00000357060

HGLB.18	chr10:102969169-105835619
HCE(s)
	chr10:102969169-102969520
	chr10:102972336-102972511
	chr10:103235692-103236161
	chr10:103237255-103237375
Gene(s)
	ENST00000278072
	ENST00000299349
	ENST00000343179

HGLB.19	chr10:121329877-134976652
HCE(s)
	chr10:121329877-121330076
	chr10:121330163-121330394
Gene(s)
	ENST00000263449
	ENST00000361518
	ENST00000361858

HGLB.20	chr10:129595314-130369153
HCE(s)
	chr10:130225138-130225416
	chr10:130244988-130245173
	chr10:130257135-130257465
	chr10:130369036-130369153
Gene(s)
	ENST00000254667

HGLB.21	chr11:8180579-16420102
HCE(s)
	chr11:8180579-8180904
	chr11:8184718-8184951
	chr11:8232078-8232196
	chr11:8232236-8232553
	chr11:8237001-8237326
	chr11:8246941-8247143
	chr11:8261118-8261708
	chr11:8267407-8267555
	chr11:8267570-8267739
	chr11:8274395-8274745
	chr11:8293557-8293881
	chr11:8308035-8308212
	chr11:8315382-8315496
	chr11:8317399-8317581
	chr11:8335246-8335323
	chr11:8335483-8335611
	chr11:8340348-8340698
	chr11:15874450-15874557
	chr11:15945139-15945218
	chr11:15945501-15945554
	chr11:15969323-15969651
	chr11:15996658-15997016
	chr11:16096692-16096806
	chr11:16128829-16129005
	chr11:16170077-16170214
	chr11:16170267-16170459
	chr11:16268581-16269184
	chr11:16270670-16270813
	chr11:16272926-16273317
	chr11:16275611-16275768
	chr11:16278485-16278757
	chr11:16381222-16381362
	chr11:16381363-16381479
	chr11:16418199-16418316
	chr11:16418332-16418702
	chr11:16420048-16420102
Gene(s)
	ENST00000278175
	ENST00000282096
	ENST00000308763

HGLB.22	chr11:122296572-122357589
HCE(s)
	chr11:122296572-122296643
	chr11:122296684-122296974
Gene(s)
	ENST00000343035

HGLB.23	chr12:2483879-27843554
HCE(s)
	chr12:2483879-2483954
	chr12:2562196-2562367
	chr12:2677258-2677317
Gene(s)
	ENST00000200963
	ENST00000261191

HGLB.24	chr12:6519003-8141616
HCE(s)
	chr12:6562638-6562775
	chr12:6579746-6579847
Gene(s)
	ENST00000336604
	ENST00000339754

HGLB.25	chr12:62459930-105905059
HCE(s)
	chr12:105500639-105500841
	chr12:105590303-105590513
Gene(s)
	ENST00000240050
	ENST00000261234
	ENST00000266682
	ENST00000280756
	ENST00000333850
	ENST00000357881

HGLB.26	chr12:68923488-104087034
HCE(s)
	chr12:69012795-69012902
	chr12:69034659-69034841
Gene(s)
	ENST00000188312
	ENST00000229195
	ENST00000266742
	ENST00000279488
	ENST00000332180

HGLB.27	chr12:78369602-106630387
HCE(s)
	chr12:78369602-78369722
	chr12:78369784-78369920
Gene(s)
	ENST00000228641
	ENST00000251074
	ENST00000256015
	ENST00000258531
	ENST00000261207
	ENST00000307046
	ENST00000327680

HGLB.28	chr13:24236300-100125171
HCE(s)
	chr13:70996879-70997457
	chr13:71018951-71019615
	chr13:99304753-99304869
	chr13:99311370-99311462
	chr13:99312105-99312401
	chr13:99312588-99312737
Gene(s)
	ENST00000245295
	ENST00000255324
	ENST00000258603
	ENST00000281593
	ENST00000298772
	ENST00000323941
	ENST00000342624
	ENST00000357794
	ENST00000361840

HGLB.29	chr13:70256502-98757695
HCE(s)
	chr13:70256502-70256660
	chr13:70256687-70257142
	chr13:70723683-70723795
	chr13:70723837-70723898
	chr13:70799631-70799833
	chr13:70936559-70936881
	chr13:70936977-70937199
Gene(s)
	ENST00000301931

HGLB.30	chr14:34831313-89808719
HCE(s)
	chr14:78344707-78344812
	chr14:78346311-78346449
	chr14:79389577-79389702
	chr14:79397229-79397480
	chr14:79397826-79397943
Gene(s)
	ENST00000216807
	ENST00000256383
	ENST00000261302
	ENST00000261303
	ENST00000261479
	ENST00000351081

HGLB.31	chr14:34940474-89868032
HCE(s)
	chr14:76078139-76078330
	chr14:76120938-76121096
	chr14:76160267-76160344
	chr14:76211267-76211505
Gene(s)
	ENST00000216797
	ENST00000216832
	ENST00000280083
	ENST00000329153
	ENST00000334220
	ENST00000354366

HGLB.32	chr14:34940474-104706206
HCE(s)
	chr14:59893286-59893405
Gene(s)
	ENST00000167106
	ENST00000216520
	ENST00000216540
	ENST00000216554
	ENST00000216605
	ENST00000216797
	ENST00000261532
	ENST00000267484
	ENST00000312350
	ENST00000315264
	ENST00000331782
	ENST00000334746
	ENST00000341595

HGLB.33	chr14:49855701-104706206
HCE(s)
	chr14:62990195-62990347
	chr14:63076061-63076173
Gene(s)
	ENST00000216446
	ENST00000216500
	ENST00000216513
	ENST00000261245
	ENST00000261249
	ENST00000267484
	ENST00000286956
	ENST00000298351
	ENST00000299204
	ENST00000314140
	ENST00000317623
	ENST00000324679
	ENST00000331782
	ENST00000337537
	ENST00000344768
	ENST00000357032
	ENST00000358473

HGLB.34	chr14:55148487-57130593
HCE(s)
	chr14:56337559-56337679
	chr14:56338281-56338385
	chr14:56518684-56518930
	chr14:56546074-56546304
Gene(s)
	ENST00000261558
	ENST00000339762
	ENST00000340918
	ENST00000356229

HGLB.35	chr15:50836644-76700377
HCE(s)
	chr15:65474304-65474627
Gene(s)
	ENST00000305901
	ENST00000326828

HGLB.36	chr15:55331856-68424000
HCE(s)
	chr15:55331856-55331992
	chr15:55367513-55367736
	chr15:64781532-64781712
	chr15:64835690-64835838
	chr15:65453169-65453280
	chr15:65487278-65487403
	chr15:68355675-68355746
	chr15:68423673-68424000
Gene(s)
	ENST00000261858
	ENST00000261884
	ENST00000281282
	ENST00000316848
	ENST00000326648
	ENST00000348370
	ENST00000354498

HGLB.37	chr15:57957977-76378995
HCE(s)
	chr15:57957977-57958160
	chr15:58089861-58090174
	chr15:58153775-58153889
	chr15:58198136-58198330
Gene(s)
	ENST00000258930
	ENST00000267973
	ENST00000268053
	ENST00000299518
	ENST00000300026
	ENST00000308588
	ENST00000311669
	ENST00000319622
	ENST00000336216
	ENST00000336572

HGLB.38	chr15:62578671-68049262
HCE(s)
	chr15:64861042-64861173
	chr15:65811982-65812285
	chr15:65812472-65812635
	chr15:68049055-68049262
Gene(s)
	ENST00000326648

HGLB.39	chr15:64578696-70662877
HCE(s)
	chr15:65486990-65487253
	chr15:65642904-65643093
	chr15:65665154-65665428
	chr15:65827357-65827668
	chr15:65827708-65827810
	chr15:65827837-65827913
	chr15:65827974-65828078
	chr15:68070712-68070794
Gene(s)
	ENST00000299305
	ENST00000307961

HGLB.40	chr15:93841814-97490786
HCE(s)
	chr15:93841814-93842269
	chr15:93895037-93895195
	chr15:94060255-94060365
	chr15:94613042-94613344
	chr15:94676587-94676718
	chr15:94681726-94681836
	chr15:94942865-94943092
	chr15:94943571-94943686
	chr15:94943776-94943869
	chr15:94989920-94990089
	chr15:95037103-95037399
	chr15:95999389-95999607
	chr15:96037036-96037124
	chr15:96093179-96093625
Gene(s)
	ENST00000268035
	ENST00000336292

HGLB.41	chr16:179197-2699030
HCE(s)
	chr16:217994-218113
Gene(s)
	ENST00000219542
	ENST00000248142
	ENST00000262319
	ENST00000293872
	ENST00000301738
	ENST00000361339

HGLB.42	chr16:51027112-88151674
HCE(s)
	chr16:51027112-51027260
	chr16:51028821-51028984
	chr16:51029523-51029711
	chr16:51088669-51088908
	chr16:51221185-51221309
	chr16:51318919-51319146
	chr16:52121055-52121140
	chr16:52135781-52136028
	chr16:52211747-52212130
	chr16:52256496-52256653
	chr16:52283844-52284032
	chr16:52578272-52578456
	chr16:52582958-52583154
	chr16:52678056-52678146
	chr16:52697511-52697571
	chr16:52701711-52701873
	chr16:52881178-52881561
	chr16:52908248-52908984
	chr16:53051190-53051639
	chr16:53081084-53081333
	chr16:53133927-53134333
	chr16:53134477-53134862
	chr16:53173952-53174195
	chr16:53208589-53208938
	chr16:53223227-53223399
	chr16:53223925-53224102
	chr16:53224225-53224327
	chr16:53481861-53482307
	chr16:53525507-53525623
	chr16:53526147-53526250
	chr16:53531296-53531437
	chr16:53554749-53554852
	chr16:53591048-53591117
	chr16:53632132-53632188
	chr16:53637337-53637544
Gene(s)
	ENST00000219070
	ENST00000219746
	ENST00000258198
	ENST00000268704
	ENST00000300245
	ENST00000330687
	ENST00000338437

HGLB.43	chr17:649334-57295537
HCE(s)
	chr17:32092019-32092121
	chr17:32102962-32103188
	chr17:32113694-32113910
	chr17:32176527-32176805
	chr17:32179985-32180087
	chr17:32240827-32240972
	chr17:32269082-32269224
	chr17:32344478-32344672
	chr17:32361756-32361877
	chr17:32375739-32376019
	chr17:32403716-32403974
	chr17:32410196-32410866
	chr17:32498474-32498617
	chr17:32522033-32522170
	chr17:32540905-32541116
Gene(s)
	ENST00000005905
	ENST00000225893
	ENST00000240343
	ENST00000254457
	ENST00000259008
	ENST00000262394
	ENST00000336868
	ENST00000337714
	ENST00000338859
	ENST00000346661

HGLB.44	chr17:2539431-53420614
HCE(s)
	chr17:53107319-53107440
	chr17:53116884-53117017
Gene(s)
	ENST00000225724
	ENST00000258963
	ENST00000268763
	ENST00000322335

HGLB.45	chr18:12937982-74852927
HCE(s)
	chr18:70486643-70487147
	chr18:70491945-70492696
	chr18:70500916-70501166
	chr18:70501286-70501462
	chr18:70503740-70503872
	chr18:70524704-70524931
	chr18:70621372-70621566
	chr18:70637560-70637909
	chr18:70645694-70645873
	chr18:70697579-70697837
	chr18:70717796-70718000
	chr18:70719357-70719504
	chr18:70721672-70721968
	chr18:71109260-71109483
	chr18:74835920-74836265
	chr18:74852707-74852927
Gene(s)
	ENST00000262124
	ENST00000324750

HGLB.46	chr18:70549730-75615495
HCE(s)
	chr18:70549730-70549806
	chr18:70576923-70577053
	chr18:71053432-71053622
	chr18:71059068-71059358
	chr18:71068885-71069044
	chr18:71071456-71071600
Gene(s)
	ENST00000299543

HGLB.47	chr19:35449711-36901247
HCE(s)
	chr19:35449711-35450075
	chr19:35459620-35459905
	chr19:35675376-35675515
	chr19:35694916-35695297
	chr19:35695377-35695679
	chr19:36328581-36328919
	chr19:36332623-36332788
	chr19:36490592-36490876
	chr19:36498382-36498684
	chr19:36528999-36529300
	chr19:36529745-36529845
	chr19:36847802-36847954
	chr19:36900888-36901247
Gene(s)
	ENST00000240587

HGLB.48	chr2:5373200-25954839
HCE(s)
	chr2:5373200-5373340
	chr2:5467563-5467733
	chr2:5467769-5468038
	chr2:5752539-5752671
	chr2:7692093-7692404
	chr2:7724283-7724557
	chr2:8417710-8417861
Gene(s)
	ENST00000256716
	ENST00000320892
	ENST00000324907
	ENST00000336112
	ENST00000355346

HGLB.49	chr2:42522660-50702091
HCE(s)
	chr2:44920645-44921155
	chr2:44921975-44922526
	chr2:50701070-50701186
	chr2:50701731-50701921
	chr2:50701941-50702091
Gene(s)
	ENST00000306078

HGLB.50	chr2:43893114-47887588
HCE(s)
	chr2:44020330-44020619
	chr2:44024627-44024738
	chr2:44824599-44824712
	chr2:44849572-44849677
	chr2:44849703-44849918
Gene(s)
	ENST00000234420
	ENST00000260645
	ENST00000260648
	ENST00000260665

HGLB.51	chr2:57966918-68143634
HCE(s)
	chr2:57966918-57967100
	chr2:58000565-58000697
	chr2:59106857-59107140
	chr2:59128120-59128250
	chr2:60537853-60537976
	chr2:60538027-60538289
	chr2:60538706-60539038
	chr2:66542387-66542523
	chr2:66542552-66542659
	chr2:66543043-66543287
	chr2:66550313-66550441
	chr2:66589977-66590107
	chr2:66590353-66590538
	chr2:66592777-66592893
	chr2:66617775-66617949
	chr2:66649978-66650285
	chr2:66650301-66650508
	chr2:66650861-66651118
	chr2:66652363-66652483
	chr2:66659241-66659532
	chr2:67135548-67135654
	chr2:67348422-67348484
	chr2:67353707-67353875
	chr2:67361923-67362084
	chr2:67934901-67935222
Gene(s)
	ENST00000233741
	ENST00000355848

HGLB.52	chr2:63074951-63972196
HCE(s)
	chr2:63074951-63075238
	chr2:63077386-63077534
	chr2:63083959-63084349
	chr2:63087669-63087825
	chr2:63094601-63094761
	chr2:63115294-63115660
Gene(s)
	ENST00000272321
	ENST00000337130

HGLB.53	chr2:134930030-135420379
HCE(s)
	chr2:135420285-135420379
Gene(s)
	ENST00000281924

HGLB.54	chr2:138438277-183734650
HCE(s)
	chr2:172639686-172639834
	chr2:172645333-172645481
	chr2:172645746-172646002
	chr2:172646011-172646135
	chr2:172666612-172667083
	chr2:173624624-173624731
	chr2:173823025-173823696
	chr2:173959296-173959465
	chr2:174032495-174032746
	chr2:174647950-174648174
	chr2:174650080-174650203
	chr2:174653779-174654003
	chr2:174654654-174654992
	chr2:174677916-174678150
	chr2:174681653-174681804
	chr2:175676173-175676358
	chr2:175694395-175694537
	chr2:175943765-175944129
	chr2:175975664-175975812
	chr2:176015434-176015666
	chr2:176063328-176063575
	chr2:176132960-176133244
	chr2:176136708-176137165
	chr2:176144115-176144424
	chr2:176155948-176156250
	chr2:176179052-176179353
	chr2:176259791-176259994
	chr2:176261317-176261457
	chr2:176426288-176426674
	chr2:176428456-176428563
	chr2:176462509-176462856
	chr2:176462963-176463319
	chr2:176476990-176477141
	chr2:176537781-176537924
	chr2:176646372-176646787
Gene(s)
	ENST00000264065
	ENST00000264108
	ENST00000280097
	ENST00000295108
	ENST00000295113
	ENST00000295119
	ENST00000315022
	ENST00000321348
	ENST00000339506

HGLB.55	chr2:144862018-148404863
HCE(s)
	chr2:144862018-144862191
	chr2:144862228-144862555
	chr2:144877602-144877937
	chr2:144902234-144902530
	chr2:144919325-144919460
	chr2:144974321-144974479
	chr2:144994118-144994227
Gene(s)
	ENST00000241416

HGLB.56	chr2:156890896-176575268
HCE(s)
	chr2:156890896-156891019
	chr2:156894621-156894791
	chr2:157259509-157259928
	chr2:157265452-157265788
Gene(s)
	ENST00000261007
	ENST00000272748

HGLB.57	chr2:170493513-171216965
HCE(s)
	chr2:171001096-171001327
	chr2:171069180-171069389
	chr2:171107901-171108300
	chr2:171216522-171216965
Gene(s)
	ENST00000272793

HGLB.58	chr20:9963696-10236065
HCE(s)
	chr20:10221752-10221854
	chr20:10221855-10221956
Gene(s)
	ENST00000254976
	ENST00000352522

HGLB.59	chr20:20885275-25226648
HCE(s)
	chr20:20885275-20885364
	chr20:20895272-20895458
	chr20:20898608-20898745
	chr20:20898792-20899023
	chr20:20899516-20899849
	chr20:20921938-20922320
	chr20:21019004-21019323
	chr20:21019371-21019642
	chr20:21028445-21028700
	chr20:21310986-21311351
	chr20:21314827-21314939
	chr20:22332657-22332992
	chr20:22381188-22381509
	chr20:22419619-22419739
	chr20:22490855-22491131
Gene(s)
	ENST00000216962

HGLB.60	chr20:32766238-33793607
HCE(s)
	chr20:33790356-33790441
	chr20:33790800-33790939
	chr20:33791792-33792037
Gene(s)
	ENST00000253363
	ENST00000359003

HGLB.61	chr20:33166820-61070386
HCE(s)
	chr20:51436366-51436595
	chr20:51476843-51476997
Gene(s)
	ENST00000216910
	ENST00000217166
	ENST00000253003
	ENST00000262875
	ENST00000265624
	ENST00000279068
	ENST00000320849
	ENST00000321263
	ENST00000331674
	ENST00000332312
	ENST00000359372

HGLB.62	chr20:49441171-56455365
HCE(s)
	chr20:49612784-49612998
Gene(s)
	ENST00000265619
	ENST00000354904

HGLB.63	chr3:3143649-72506610
HCE(s)
	chr3:71091873-71092069
	chr3:71092120-71092178
	chr3:71113592-71113672
	chr3:71131587-71131670
	chr3:71135300-71135807
	chr3:71136599-71136786
	chr3:71139375-71139563
	chr3:71174602-71174904
	chr3:71176595-71176809
	chr3:71186975-71187066
	chr3:71188804-71188930
	chr3:71234006-71234159
	chr3:71237092-71237325
	chr3:71242374-71242673
	chr3:71260799-71260924
	chr3:71270636-71270726
	chr3:71299526-71299673
	chr3:71301162-71301357
	chr3:71327419-71327577
	chr3:71335396-71335570
	chr3:71336839-71337142
	chr3:71374615-71374919
	chr3:71376972-71377142
	chr3:72506443-72506610
Gene(s)
	ENST00000245046
	ENST00000251607
	ENST00000254488
	ENST00000256496
	ENST00000264926

HGLB.64	chr3:144203153-145193893
HCE(s)
	chr3:144225417-144225591
	chr3:144226182-144226295
Gene(s)
	ENST00000315691
	ENST00000319822

HGLB.65	chr4:2815381-85584011
HCE(s)
	chr4:85506552-85506655
	chr4:85519212-85519421
	chr4:85519446-85519604
	chr4:85548202-85548353
	chr4:85558600-85558656
	chr4:85573806-85573997
	chr4:85574575-85574733
	chr4:85583806-85584011
Gene(s)
	ENST00000264758
	ENST00000286648

HGLB.66	chr4:2902089-80635918
HCE(s)
	chr4:80553733-80553997
	chr4:80593855-80594107
	chr4:80635726-80635918
Gene(s)
	ENST00000226328
	ENST00000264895
	ENST00000324439
	ENST00000329687

HGLB.67	chr4:99612434-155753352
HCE(s)
	chr4:105535334-105535511
	chr4:105565644-105566033
	chr4:105631356-105631508
	chr4:151672738-151672882
	chr4:151713401-151713938
	chr4:151798580-151798752
	chr4:151819930-151820270
	chr4:151820472-151820548
	chr4:151820599-151820689
	chr4:151820995-151821153
	chr4:151821300-151821542
	chr4:151848748-151848810
Gene(s)
	ENST00000273980
	ENST00000274063
	ENST00000274065
	ENST00000281708
	ENST00000304883
	ENST00000305798
	ENST00000336098
	ENST00000340139
	ENST00000360505

HGLB.68	chr4:111889324-159313652
HCE(s)
	chr4:111889324-111889486
	chr4:112067640-112067744
	chr4:112133553-112133688
	chr4:112135924-112136138
	chr4:112256287-112256671
	chr4:112351312-112351451
	chr4:158503394-158503547
	chr4:158504062-158504207
Gene(s)
	ENST00000264498
	ENST00000337222

HGLB.69	chr4:145497118-147510767
HCE(s)
	chr4:145497118-145497241
	chr4:145511099-145511258
	chr4:145788654-145788969
	chr4:145846573-145846713
	chr4:145864208-145864319
	chr4:147435046-147435301
	chr4:147510599-147510767
Gene(s)
	ENST00000281317

HGLB.70	chr4:158216787-158501735
HCE(s)
	chr4:158501572-158501735
Gene(s)
	ENST00000264428

HGLB.71	chr5:132415560-169469291
HCE(s)
	chr5:158274369-158274665
	chr5:158289168-158289240
	chr5:158419156-158419437
	chr5:158429305-158429456
	chr5:165913639-165913761
	chr5:165946600-165946731
Gene(s)
	ENST00000231189
	ENST00000231228
	ENST00000286317
	ENST00000302764
	ENST00000304858
	ENST00000306268
	ENST00000358715

HGLB.72	chr6:15354650-17814797
HCE(s)
	chr6:15354650-15354804
	chr6:15373053-15373366
Gene(s)
	ENST00000262077
	ENST00000349606

HGLB.73	chr6:46779896-48144367
HCE(s)
	chr6:48143775-48143935
	chr6:48144264-48144367
Gene(s)
	ENST00000244795
	ENST00000244799
	ENST00000274793
	ENST00000283296
	ENST00000296861
	ENST00000359314

HGLB.74	chr6:98405294-99948801
HCE(s)
	chr6:98405294-98405525
	chr6:98439993-98440229
Gene(s)
	ENST00000254759

HGLB.75	chr7:507085-6029991
HCE(s)
	chr7:1236796-1237043
	chr7:1245328-1245872
	chr7:1245997-1246134
	chr7:1275158-1275353
	chr7:1303929-1304288
	chr7:1410316-1410570
Gene(s)
	ENST00000223029
	ENST00000297440
	ENST00000297468
	ENST00000297469
	ENST00000313147
	ENST00000344323

HGLB.76	chr7:27106498-27252717
HCE(s)
	chr7:27107833-27108000
	chr7:27108462-27108667
	chr7:27108767-27108952
	chr7:27180379-27180485
	chr7:27190370-27190552
Gene(s)
	ENST00000222718
	ENST00000222761

HGLB.77	chr7:38730068-39504670
HCE(s)
	chr7:39091974-39092112
	chr7:39102500-39102638
	chr7:39131465-39131646
	chr7:39470297-39470455
	chr7:39504427-39504670
Gene(s)
	ENST00000310301

HGLB.78	chr7:154720475-156730585
HCE(s)
	chr7:156053881-156054023
	chr7:156099978-156100342
	chr7:156504235-156504392
	chr7:156505145-156505487
	chr7:156694311-156694656
	chr7:156729999-156730261
	chr7:156730397-156730585
Gene(s)
	ENST00000316198
	ENST00000344756

HGLB.79	chr8:71648226-73150373
HCE(s)
	chr8:72594467-72594689
	chr8:72637653-72637840
	chr8:72786533-72786622
Gene(s)
	ENST00000262209
	ENST00000262213

HGLB.80	chr8:104496117-126173191
HCE(s)
	chr8:106171411-106171870
	chr8:106220657-106220935
	chr8:106224825-106225160
	chr8:106225202-106225526
	chr8:106402971-106403416
	chr8:106403511-106403685
	chr8:106406752-106407135
	chr8:106420626-106421087
	chr8:106435654-106435890
	chr8:106545999-106546135
	chr8:106572745-106572941
	chr8:106590030-106590208
	chr8:106674195-106674454
	chr8:106680914-106681217
	chr8:106681258-106681528
	chr8:106715229-106715279
	chr8:106722432-106722721
	chr8:106735699-106735909
	chr8:106743189-106743549
	chr8:106813569-106814214
	chr8:106828828-106829065
	chr8:106838176-106838422
	chr8:106859283-106859471
	chr8:106885114-106885261
	chr8:118918520-118918620
Gene(s)
	ENST00000265896
	ENST00000276704
	ENST00000287394
	ENST00000297338
	ENST00000297579
	ENST00000313655
	ENST00000318410

HGLB.81	chr8:130960787-134379011
HCE(s)
	chr8:130960787-130960918
	chr8:130961794-130961925
Gene(s)
	ENST00000323851

HGLB.82	chrX:23263015-24928258
HCE(s)
	chrX:24804746-24805526
	chrX:24825790-24826848
	chrX:24827393-24827789
	chrX:24918077-24919203
	chrX:24927470-24928258
Gene(s)
	ENST00000297890

HGLB.83	chrX:40867766-41093805
HCE(s)
	chrX:41093314-41093553
	chrX:41093658-41093805
Gene(s)
	ENST00000324545

HGLB.84	chrX:62861126-139160581
HCE(s)
	chrX:62861126-62861235
	chrX:62861236-62861338
	chrX:70682779-70683176
	chrX:70683273-70683506
	chrX:122426570-122426681
	chrX:122426938-122427389
	chrX:135783985-135784103
	chrX:135784161-135784289
	chrX:136144829-136145059
	chrX:136145088-136145257
	chrX:136181299-136181602
	chrX:136197115-136197331
	chrX:138997756-138998448
	chrX:139009253-139009328
	chrX:139020056-139020190
	chrX:139160457-139160581
Gene(s)
	ENST00000218099
	ENST00000239666
	ENST00000253577
	ENST00000263031
	ENST00000263033
	ENST00000276201
	ENST00000276230
	ENST00000308731
	ENST00000329544
	ENST00000335357
	ENST00000335637
	ENST00000337896
	ENST00000340800
	ENST00000341406
	ENST00000342983
	ENST00000343984
	ENST00000361287

HGLB.85	chrX:69426686-129375201
HCE(s)
	chrX:122441431-122441733
Gene(s)
	ENST00000257020
	ENST00000305536
	ENST00000342402
	ENST00000357749
