# Supplementary material for: Structural Relationships between Highly Conserved Elements and Genes in Vertebrate Genomes
Source: PLoS One. 2008 Nov 14;3(11):e3727. doi: 10.1371/journal.pone.0003727 (PMC2579482; doi:10.1371/journal.pone.0003727)
Supplement: Supplemental Results S2 — The enrichment of molecular function of 22 genes. (0.00 MB TXT) [file pone.0003727.s003.txt]

Rank	Class	P value
1	C-methyltransferase activity	0.0625847
2	hexaprenyldihydroxybenzoate methyltransferase activity	0.0625847
3	quinone cofactor methyltransferase activity	0.0625847
4	2-polyprenyl-6-methoxy-1,4-benzoquinone methyltransferase activity	0.0625847
5	inhibitory extracellular ligand-gated ion channel activity	0.1875361
6	glycine-inhibited chloride channel activity	0.1875361
7	glycine-gated chloride channel activity	0.2499028
8	glycine-gated ion channel activity	0.436568
9	phosphorylase activity	0.436568
10	hedgehog receptor activity	0.8079463
11	pyridoxal phosphate binding	0.8079463
12	catalytic activity	1
13	ligase activity, forming carbon-nitrogen bonds	1
14	cofactor binding	1
15	transferase activity, transferring phosphorus-containing groups	1
16	receptor activity	1
17	potassium ion binding	1
18	transmembrane receptor protein tyrosine phosphatase activity	1
19	voltage-gated potassium channel activity	1
20	chloride channel activity	1
21	O-methyltransferase activity	1
22	alpha-type channel activity	1
23	ion binding	1
24	receptor signaling protein activity	1
25	DNA-directed RNA polymerase activity	1
26	protein kinase activity	1
27	transmembrane receptor protein serine/threonine kinase activity	1
28	ion transporter activity	1
29	channel or pore class transporter activity	1
30	protein serine/threonine kinase activity	1
31	purinergic nucleotide receptor activity, G-protein coupled	1
32	excitatory extracellular ligand-gated ion channel activity	1
33	potassium channel activity	1
34	intracellular transporter activity	1
35	vitamin binding	1
36	zinc ion binding	1
37	cation transporter activity	1
38	neurotransmitter binding	1
39	protein tyrosine phosphatase activity	1
40	transporter activity	1
41	nucleotide receptor activity	1
42	G-protein coupled receptor activity	1
43	ligand-gated ion channel activity	1
44	endopeptidase activity	1
45	transmembrane receptor protein phosphatase activity	1
46	kinase activity	1
47	cation channel activity	1
48	phosphoric monoester hydrolase activity	1
49	ubiquitin-protein ligase activity	1
50	methyltransferase activity	1
51	transforming growth factor beta receptor activity	1
52	cysteine-type endopeptidase activity	1
53	ion channel activity	1
54	metal ion binding	1
55	nucleotide binding	1
56	purinergic nucleotide receptor activity	1
57	thiolester hydrolase activity	1
58	ubiquitin thiolesterase activity	1
59	signal transducer activity	1
60	nucleotide receptor activity, G-protein coupled	1
61	phosphoric ester hydrolase activity	1
62	non-G-protein coupled 7TM receptor activity	1
63	receptor signaling protein serine/threonine kinase activity	1
64	acid-amino acid ligase activity	1
65	anion channel activity	1
66	transcription factor activity	1
67	extracellular ligand-gated ion channel activity	1
68	hydrolase activity, acting on ester bonds	1
69	hydrolase activity	1
70	alkali metal ion binding	1
71	phosphoprotein phosphatase activity	1
72	transmembrane receptor activity	1
73	transferase activity	1
74	nucleotidyltransferase activity	1
75	ligase activity	1
76	transferase activity, transferring glycosyl groups	1
77	anion transporter activity	1
78	phosphotransferase activity, alcohol group as acceptor	1
79	transferase activity, transferring hexosyl groups	1
80	rhodopsin-like receptor activity	1
81	S-adenosylmethionine-dependent methyltransferase activity	1
82	RNA binding	1
83	purine nucleotide binding	1
84	ATP binding	1
85	voltage-gated ion channel activity	1
86	cation binding	1
87	peptidase activity	1
88	neurotransmitter receptor activity	1
89	protein-tyrosine kinase activity	1
90	transferase activity, transferring one-carbon groups	1
91	transmembrane receptor protein kinase activity	1
92	adenyl nucleotide binding	1
93	cysteine-type peptidase activity	1
94	ubiquitin-specific protease activity	1
95	transition metal ion binding	1
96	binding	1
97	protein binding	1
98	DNA binding	1
99	molecular_function	1
100	nucleic acid binding	1
101	transcription regulator activity	1
