# Supplementary material for: Structural Relationships between Highly Conserved Elements and Genes in Vertebrate Genomes
Source: PLoS One. 2008 Nov 14;3(11):e3727. doi: 10.1371/journal.pone.0003727 (PMC2579482; doi:10.1371/journal.pone.0003727)
Supplement: Supplemental Results S3 — The enrichment of molecular function of 331 genes (0.02 MB TXT) [file pone.0003727.s004.txt]

Rank	Class	P value
1	protein binding	0.0057531
2	binding	0.0737064
3	RNA binding	0.43426
4	intracellular transporter activity	0.7537143
5	amine binding	0.9877522
6	2-polyprenyl-6-methoxy-1,4-benzoquinone methyltransferase activity	1
7	thyroid hormone receptor binding	1
8	nucleotide receptor activity	1
9	neuropeptide hormone activity	1
10	insulin-like growth factor receptor binding	1
11	phospholipid binding	1
12	RNA cap binding	1
13	specific RNA polymerase II transcription factor activity	1
14	pattern binding	1
15	ion transporter activity	1
16	transmembrane receptor protein tyrosine kinase activity	1
17	voltage-gated anion channel porin activity	1
18	nucleotide receptor activity, G-protein coupled	1
19	glycine-gated ion channel activity	1
20	interleukin-12 receptor binding	1
21	N-methyltransferase activity	1
22	hematopoietin/interferon-class (D200-domain) cytokine receptor binding	1
23	ribonuclease activity	1
24	transcription factor activity	1
25	DNA helicase activity	1
26	cis-trans isomerase activity	1
27	methyltransferase activity	1
28	sugar porter activity	1
29	acetylcholine receptor activity	1
30	motor activity	1
31	polyamine transporter activity	1
32	Hsp70/Hsc70 protein inhibitor activity	1
33	amino acid-polyamine transporter activity	1
34	unfolded protein binding	1
35	DNA-directed RNA polymerase activity	1
36	v-SNARE activity	1
37	calcium activated cation channel activity	1
38	ligand-dependent nuclear receptor activity	1
39	lysine N-acetyltransferase activity	1
40	nucleotidyltransferase activity	1
41	electron carrier activity	1
42	DNA binding	1
43	transmembrane receptor protein serine/threonine kinase activity	1
44	neurotransmitter binding	1
45	ubiquitin conjugating enzyme activity	1
46	signal transducer activity	1
47	specific transcriptional repressor activity	1
48	symporter activity	1
49	protein prenyltransferase activity	1
50	cytokine activity	1
51	transcription coactivator activity	1
52	metalloendopeptidase activity	1
53	potassium channel activity	1
54	nucleic acid binding	1
55	quinone cofactor methyltransferase activity	1
56	glycosaminoglycan binding	1
57	receptor binding	1
58	metal ion binding	1
59	SNAP receptor activity	1
60	protein phosphatase regulator activity	1
61	threonine endopeptidase activity	1
62	deoxynucleoside kinase activity	1
63	protein phosphatase type 2A regulator activity	1
64	RNA polymerase II transcription factor activity	1
65	Rab escort protein activity	1
66	cation channel activity	1
67	steroid binding	1
68	translation regulator activity	1
69	protein C-terminus binding	1
70	fructose transporter activity	1
71	voltage-gated ion channel activity	1
72	neurotransmitter receptor activity	1
73	acid-amino acid ligase activity	1
74	steroid hydroxylase activity	1
75	oxidoreductase activity, acting on the CH-NH group of donors, NAD or NADP as acceptor	1
76	inhibitory extracellular ligand-gated ion channel activity	1
77	hydro-lyase activity	1
78	ATP-dependent DNA helicase activity	1
79	DNA topoisomerase (ATP-hydrolyzing) activity	1
80	aldehyde reductase activity	1
81	transforming growth factor beta receptor activity	1
82	mannosidase activity	1
83	selenium binding	1
84	sodium ion binding	1
85	oxidoreductase activity, acting on the CH-NH group of donors	1
86	guanyl nucleotide binding	1
87	amino acid transporter activity	1
88	ligase activity, forming carbon-sulfur bonds	1
89	protein tyrosine/serine/threonine phosphatase activity	1
90	cation:amino acid symporter activity	1
91	voltage-gated potassium channel activity	1
92	transmembrane receptor activity	1
93	oxo-acid-lyase activity	1
94	nuclear hormone receptor binding	1
95	neurotransmitter:sodium symporter activity	1
96	protein-tyrosine kinase activity	1
97	oxidoreductase activity, acting on paired donors, with incorporation or reduction of molecular oxygen, reduced iron-sulfur protein as one donor, and incorporation of one atom of oxygen	1
98	damaged DNA binding	1
99	hydrolase activity, acting on carbon-nitrogen (but not peptide) bonds	1
100	racemase and epimerase activity, acting on carbohydrates and derivatives	1
101	aldo-keto reductase activity	1
102	transcription regulator activity	1
103	translation factor activity, nucleic acid binding	1
104	oxidoreductase activity, acting on paired donors, with incorporation or reduction of molecular oxygen	1
105	NF-kappaB binding	1
106	gamma-aminobutyric acid:sodium symporter activity	1
107	chaperone inhibitor activity	1
108	amino acid binding	1
109	receptor signaling protein serine/threonine kinase activity	1
110	peptide receptor activity	1
111	tachykinin receptor activity	1
112	carbon-oxygen lyase activity	1
113	Notch binding	1
114	lipoic acid binding	1
115	ubiquitin-protein ligase activity	1
116	protein kinase CK2 regulator activity	1
117	potassium ion binding	1
118	melanocortin receptor activity	1
119	porin activity	1
120	L-amino acid transporter activity	1
121	anion channel activity	1
122	transferase activity, transferring one-carbon groups	1
123	DNA-dependent ATPase activity	1
124	oxidoreductase activity, acting on NADH or NADPH, quinone or similar compound as acceptor	1
125	heparin binding	1
126	peptide binding	1
127	phosphorylase activity	1
128	ligand-gated ion channel activity	1
129	nucleotide kinase activity	1
130	phosphotransferase activity, phosphate group as acceptor	1
131	translation initiation factor activity	1
132	transcription cofactor activity	1
133	transcription factor binding	1
134	N-acetyltransferase activity	1
135	oxidoreductase activity, acting on NADH or NADPH	1
136	small GTPase binding	1
137	histamine N-methyltransferase activity	1
138	citrate (pro-3S)-lyase activity	1
139	transmembrane receptor protein kinase activity	1
140	isomerase activity	1
141	neurexin binding	1
142	nicotinic acetylcholine-activated cation-selective channel activity	1
143	UTP-glucose-1-phosphate uridylyltransferase activity	1
144	retinoid X receptor binding	1
145	transferase activity, transferring alkyl or aryl (other than methyl) groups	1
146	anion transporter activity	1
147	small protein activating enzyme activity	1
148	kinase binding	1
149	oxidoreductase activity, acting on paired donors, with incorporation or reduction of molecular oxygen, reduced pteridine as one donor, and incorporation of one atom of oxygen	1
150	acetyltransferase activity	1
151	methylenetetrahydrofolate dehydrogenase activity	1
152	ligand-dependent nuclear receptor transcription coactivator activity	1
153	ubiquitin-like activating enzyme activity	1
154	electrochemical potential-driven transporter activity	1
155	mannosyl-oligosaccharide mannosidase activity	1
156	1-alkyl-2-acetylglycerophosphocholine esterase activity	1
157	Wnt-protein binding	1
158	phosphoric ester hydrolase activity	1
159	succinyltransferase activity	1
160	cholesterol monooxygenase (side-chain-cleaving) activity	1
161	voltage-gated ion-selective channel activity	1
162	adenylate kinase activity	1
163	transmembrane receptor protein tyrosine phosphatase activity	1
164	glycine-gated chloride channel activity	1
165	nucleobase, nucleoside, nucleotide kinase activity	1
166	isocitrate dehydrogenase (NAD+) activity	1
167	glucose transporter activity	1
168	methylenetetrahydrofolate dehydrogenase (NADP+) activity	1
169	peptidyl-prolyl cis-trans isomerase activity	1
170	organic acid:sodium symporter activity	1
171	GTPase binding	1
172	prothoracicotrophic hormone activity	1
173	coagulation factor IXa activity	1
174	alpha-type channel activity	1
175	phosphatase regulator activity	1
176	MAP kinase phosphatase activity	1
177	sugar transporter activity	1
178	excitatory extracellular ligand-gated ion channel activity	1
179	tRNA binding	1
180	protein tyrosine phosphatase activity	1
181	glutathione transferase activity	1
182	bile acid transporter activity	1
183	transcription corepressor activity	1
184	deaminase activity	1
185	S-succinyltransferase activity	1
186	neuropeptide receptor activity	1
187	transporter activity	1
188	pyridoxal phosphate binding	1
189	phosphoprotein phosphatase activity	1
190	nucleoside kinase activity	1
191	Hsp70/Hsc70 protein regulator activity	1
192	estrogen receptor binding	1
193	general RNA polymerase II transcription factor activity	1
194	oxygen binding	1
195	growth factor activity	1
196	ion binding	1
197	solute:cation symporter activity	1
198	deoxycytidine kinase activity	1
199	phosphoric monoester hydrolase activity	1
200	magnesium ion binding	1
201	cyclic-nucleotide phosphodiesterase activity	1
202	cation transporter activity	1
203	hexaprenyldihydroxybenzoate methyltransferase activity	1
204	dihydrolipoyllysine-residue succinyltransferase activity	1
205	glycine-inhibited chloride channel activity	1
206	malate dehydrogenase activity	1
207	monooxygenase activity	1
208	double-stranded RNA binding	1
209	voltage-gated chloride channel activity	1
210	porter activity	1
211	vitamin binding	1
212	protein binding, bridging	1
213	sodium:amino acid symporter activity	1
214	formate-tetrahydrofolate ligase activity	1
215	nucleotide binding	1
216	GTP binding	1
217	Rab-protein geranylgeranyltransferase activity	1
218	ligase activity, forming carbon-nitrogen bonds	1
219	mannosyl-oligosaccharide 1,2-alpha-mannosidase activity	1
220	tubulin binding	1
221	uridine nucleotide receptor activity	1
222	steroid hormone receptor binding	1
223	chloride channel activity	1
224	carbon-carbon lyase activity	1
225	microtubule motor activity	1
226	prenyltransferase activity	1
227	gelatinase A activity	1
228	steroid hormone receptor activity	1
229	hormone activity	1
230	malate dehydrogenase (acceptor) activity	1
231	bile acid:sodium symporter activity	1
232	methenyltetrahydrofolate cyclohydrolase activity	1
233	kinase regulator activity	1
234	chromatin binding	1
235	hedgehog receptor activity	1
236	oxidoreductase activity, acting on the CH-OH group of donors, NAD or NADP as acceptor	1
237	transferase activity, transferring acyl groups	1
238	small protein conjugating enzyme activity	1
239	receptor signaling complex scaffold activity	1
240	RNA polymerase II transcription mediator activity	1
241	ubiquitin thiolesterase activity	1
242	enzyme binding	1
243	ion channel activity	1
244	channel or pore class transporter activity	1
245	molecular function unknown	1
246	exoribonuclease activity	1
247	acetylcholine binding	1
248	polysaccharide binding	1
249	monodehydroascorbate reductase (NADH) activity	1
250	hydrolase activity, acting on carbon-nitrogen (but not peptide) bonds, in cyclic amidines	1
251	saccharopine dehydrogenase activity	1
252	S-adenosylmethionine-dependent methyltransferase activity	1
253	O-methyltransferase activity	1
254	isocitrate dehydrogenase activity	1
255	long-chain-fatty-acid-CoA ligase activity	1
256	monocarboxylic acid transporter activity	1
257	transferase activity, transferring groups other than amino-acyl groups	1
258	epidermal growth factor receptor activity	1
259	tRNA adenylyltransferase activity	1
260	DNA topoisomerase activity	1
261	monosaccharide transporter activity	1
262	Rho GTPase binding	1
263	racemase and epimerase activity	1
264	ligase activity	1
265	structural constituent of muscle	1
266	hexose transporter activity	1
267	C-methyltransferase activity	1
268	oxidoreductase activity, acting on CH-OH group of donors	1
269	heat shock protein binding	1
270	carboxylic acid binding	1
271	saccharopine dehydrogenase (NAD+, L-glutamate-forming) activity	1
272	carboxylic acid transporter activity	1
273	protein geranylgeranyltransferase activity	1
274	N-acyltransferase activity	1
275	transcriptional activator activity	1
276	ubiquitin-specific protease activity	1
277	neurotransmitter transporter activity	1
278	protein kinase binding	1
279	non-G-protein coupled 7TM receptor activity	1
280	exonuclease activity	1
281	squalene monooxygenase activity	1
282	nucleocytoplasmic transporter activity	1
283	alkali metal ion binding	1
284	chaperone regulator activity	1
285	peptide receptor activity, G-protein coupled	1
286	SH3/SH2 adaptor activity	1
287	cGMP-inhibited cyclic-nucleotide phosphodiesterase activity	1
288	neuropeptide binding	1
289	ligand-dependent nuclear receptor binding	1
290	histone acetyltransferase activity	1
291	hormone receptor binding	1
292	tryptophan 5-monooxygenase activity	1
293	transcriptional repressor activity	1
294	retinoic acid receptor binding	1
295	solute:sodium symporter activity	1
296	fatty-acid ligase activity	1
297	cofactor binding	1
298	purinergic nucleotide receptor activity, G-protein coupled	1
299	hyaluronic acid binding	1
300	Rab GTPase binding	1
301	DNA bending activity	1
302	androgen receptor binding	1
303	protein serine/threonine phosphatase activity	1
304	acyltransferase activity	1
305	protein kinase regulator activity	1
306	purinergic nucleotide receptor activity	1
307	extracellular ligand-gated ion channel activity	1
308	insulin-like growth factor receptor activity	1
309	non-membrane spanning protein tyrosine kinase activity	1
310	S-acyltransferase activity	1
311	adenosine deaminase activity	1
312	hematopoietin/interferon-class (D200-domain) cytokine receptor activity	1
313	L-gamma-aminobutyric acid transporter activity	1
314	cyclohydrolase activity	1
315	transmembrane receptor protein phosphatase activity	1
316	carbonate dehydratase activity	1
317	organic acid transporter activity	1
318	receptor signaling protein activity	1
319	carbohydrate transporter activity	1
320	GTPase activator activity	1
321	nuclease activity	1
322	metallopeptidase activity	1
323	G-protein coupled receptor activity	1
324	pyrophosphatase activity	1
325	transferase activity, transferring hexosyl groups	1
326	ATP-dependent helicase activity	1
327	catalytic activity	1
328	peptidase activity	1
329	zinc ion binding	1
330	enzyme regulator activity	1
331	transferase activity, transferring phosphorus-containing groups	1
332	carrier activity	1
333	cysteine-type endopeptidase activity	1
334	hydrolase activity	1
335	trypsin activity	1
336	transferase activity	1
337	hydrolase activity, hydrolyzing O-glycosyl compounds	1
338	carbohydrate binding	1
339	lyase activity	1
340	protein serine/threonine kinase activity	1
341	endopeptidase activity	1
342	cation binding	1
343	amine transporter activity	1
344	thiolester hydrolase activity	1
345	GTPase regulator activity	1
346	cysteine-type peptidase activity	1
347	ATPase activity, coupled to movement of substances	1
348	electron transporter activity	1
349	transition metal ion binding	1
350	phosphoric diester hydrolase activity	1
351	enzyme activator activity	1
352	nucleoside-triphosphatase activity	1
353	hydrogen ion transporter activity	1
354	purine nucleotide binding	1
355	cytoskeletal protein binding	1
356	small GTPase regulator activity	1
357	ATP binding	1
358	ATPase activity, coupled	1
359	lipid binding	1
360	ATPase activity	1
361	hydrolase activity, acting on glycosyl bonds	1
362	hydrolase activity, acting on acid anhydrides, in phosphorus-containing anhydrides	1
363	helicase activity	1
364	hydrolase activity, acting on ester bonds	1
365	hydrolase activity, acting on acid anhydrides	1
366	carboxylic ester hydrolase activity	1
367	enzyme inhibitor activity	1
368	protein kinase activity	1
369	hydrolase activity, acting on acid anhydrides, catalyzing transmembrane movement of substances	1
370	calcium ion binding	1
371	ATPase activity, coupled to transmembrane movement of substances	1
372	receptor activity	1
373	coenzyme binding	1
374	oxidoreductase activity	1
375	serine-type peptidase activity	1
376	tetrapyrrole binding	1
377	rhodopsin-like receptor activity	1
378	kinase activity	1
379	phosphotransferase activity, alcohol group as acceptor	1
380	adenyl nucleotide binding	1
381	chymotrypsin activity	1
382	molecular_function	1
383	transferase activity, transferring glycosyl groups	1
384	structural molecule activity	1
385	structural constituent of ribosome	1
386	actin binding	1
387	serine-type endopeptidase activity	1
388	extracellular matrix structural constituent	1
389	heme binding	1
390	iron ion binding	1
391	monovalent inorganic cation transporter activity	1
392	GTPase activity	1
